# Supplementary material for: hACE2-Induced Allosteric Activation in SARS-CoV versus SARS-CoV-2 Spike Assemblies Revealed by Structural Dynamics
Source: ACS Infect Dis. 2023 May 11;9(6):1180–9. doi: 10.1021/acsinfecdis.3c00010 (PMC10228703; doi:10.1021/acsinfecdis.3c00010)
Supplement: Supplementary file 2 — id3c00010_si_002.xlsx [file id3c00010_si_002.xlsx]

## Sheet: D614
Peptide		3sec	3sec	1min	1min	30min	30min	20hr	20hr
FTRGVYYPDKV		0.166127	0.204867	0.263989	0.253686	0.429742	0.432534	0.60692	0.622345
FTRGVYYPDKVFRSSVL		0.173775	0.203317	0.345969	0.347492	0.602347	0.602042	0.759392	0.774664
FTRGVYYPDKVFRSSVLHSTQDLFL		0.204077	0.221668	0.326558	0.326506	0.552976	0.554392	0.698543	0.697404
PFFSNVTWF		0.241317	0.249402	0.244394	0.2461	0.365633	0.368698	0.790975	0.781156
HAIHVSGTNGTKRFDNPVLPFNDGVY		0.506892	0.522606	0.639844	0.653986	0.716813	0.722057	0.767476	0.760419
YFASTEKSNIIRGWIF		0.293123	0.289741	0.408682	0.419831	0.521888	0.543136	0.661462	0.644861
FASTEKSNIIRGWIF		0.300988	0.312869	0.443072	0.445277	0.556901	0.572	0.680309	0.684471
GTTLDSKTQSLL		0.114657	0.134907	0.278431	0.253833	0.503977	0.505375	0.669296	0.644307
YYHKNNKSWMESEF		0.761914	0.770746	0.865967	0.886957	0.889866	0.903252	0.908505	0.900196
MDLEGKQGNFKNLRE		0.601996	0.612687	0.757247	0.765888	0.938343	0.944874	0.997437	1.00208
FVFKNIDG		0.287851	0.29921	0.465261	0.491332	0.63056	0.648087	0.681964	0.638093
FVFKNIDGYFKIYSKHTPINL		0.254343	0.266707	0.36796	0.371351	0.502475	0.498699	0.549445	0.554249
KIYSKHTPINL		0.300018	0.301234	0.429173	0.434007	0.576297	0.585875	0.619941	0.620946
VRDLPQGFSAL		0.630156	0.631266	0.808283	0.827437	0.85448	0.86136	0.852905	0.864004
EPLVDLPIGINITRF		0.325768	0.33338	0.407394	0.415418	0.635616	0.639686	0.820345	0.826275
YYVGYLQPRTFL		0.136856	0.123478	0.220237	0.218404	0.28317	0.27785	0.293944	0.297216
FTVEKGIYQTSNF		0.501768	0.526055	0.643762	0.662776	0.811333	0.822612	0.852408	0.866627
CPFGEVFNATRF		0.64995	0.670506	0.811879	0.822473	0.937155	0.906773	0.944528	0.9362
ASVYAWNRKRISNC		0.339444	0.345331	0.37315	0.385002	0.484927	0.473802	0.6057	0.610253
ASVYAWNRKRISNCVAD		0.305362	0.321262	0.360424	0.360079	0.499066	0.487619	0.672763	0.66909
YAWNRKRISNCVADYSVL		0.379377	0.39746	0.55232	0.56264	0.696985	0.707679	0.877979	0.881957
VADYSVL		0.488737	0.553648	0.961671	0.973492	1.01121	1.02592	1.03907	1.02686
YNSASFSTFKCYGVSPTKL		0.68612	0.707578	0.806221	0.82017	0.880582	0.897135	0.966133	0.964227
STFKCYGVSPTKL		0.582494	0.576919	0.728568	0.721269	0.815889	0.837381	0.961396	0.953393
NDLCF		0.161958	0.170328	0.37687	0.38717	0.772769	0.777262	0.955257	0.974805
FTNVYADS		0.135529	0.129059	0.193555	0.181335	0.316411	0.319445	0.479473	0.512775
YADSF		0.116359	0.116603	0.12921	0.0466	0.0834481	0.14551	0.388634	0.385353
FVIRGDEVRQIAPGQTGKIAD		0.350616	0.366829	0.482901	0.491814	0.603229	0.59834	0.9122	0.914264
FVIRGDEVRQIAPGQTGKIADYNYKLPDDFTG		0.274676	0.283174	0.356516	0.355711	0.444166	0.445493	0.619963	0.621592
CVIAWNSNNL		0.362126	0.356958	0.546144	0.564219	0.591622	0.61145	0.664283	0.654839
DSKVGGNYNYL		0.827722	0.84161	0.863127	0.882405	0.975993	0.981386	0.984028	0.973931
YRLFRKSNLKPFERD		0.28997	0.305781	0.387431	0.399132	0.503132	0.521111	0.852147	0.860887
FRKSNLKPFERDIST		0.433944	0.447562	0.524309	0.540912	0.678006	0.673434	0.899337	0.892111
EIYQAGSTPCNG		0.777251	0.825563	0.916465	0.937971	0.935681	0.968349	0.960463	0.957448
EIYQAGSTPCNGVEGF		0.866776	0.884354	0.968718	0.985136	0.983263	0.989822	0.978452	0.97997
NCYFPLQSYGFQPTNGVGYQPYRVVV		0.484263	0.491092	0.583429	0.589434	0.666273	0.676046	0.70249	0.699576
VVLSF		0.0442668	0.0377917	0.0550197	0.0161971	0.116535	0.134443	0.336535	0.349287
ELLHAPATVCGPKKSTNL		0.583701	0.588139	0.810806	0.810684	0.894862	0.921347	0.908751	0.912778
NFNGLTGTGVL		0.137998	0.143295	0.254411	0.26307	0.520262	0.515922	0.670659	0.68579
NFNGLTGTGVLTESNKKFLPFQQFGRD		0.269868	0.295721	0.476452	0.481181	0.751503	0.757956	0.844493	0.843295
IADTTDAVRDPQTLEIL		0.192365	0.199143	0.314029	0.32224	0.628469	0.628238	0.788441	0.764737
DQLTPTW		0.85201	0.86586	0.987069	1.01018	1.01226	1.02215	1.00582	1.01205
ASYQTQTNSPSGAGSVASQSIIA		0.825046	0.837778	0.875473	0.878079	0.887639	0.898843	0.883226	0.888128
VTTEILPVSM		0.346573	0.351805	0.48227	0.488697	0.676613	0.682775	0.860077	0.868401
YICGDSTECSNL		0.465239	0.458832	0.732912	0.725462	0.869331	0.874169	0.9501	0.936716
LLQYGSF		0.547049	0.563391	0.845697	0.862867	0.97942	1.00322	0.998064	1.01737
LLQYGSFCTQLNRALTGIA		0.419594	0.429508	0.671758	0.68524	0.936138	0.928229	1.04431	1.06745
NRALTGIAVEQDKNTQEVF		0.0927503	0.104909	0.189138	0.193163	0.424158	0.418892	0.772489	0.776633
IAVEQDKNTQEVF		0.0860284	0.102731	0.145182	0.154074	0.297077	0.289096	0.698387	0.692006
FAQVKQIYKTP		0.378407	0.43715	0.614638	0.584945	0.708684	0.758785	0.857535	0.884812
LLFNKVTLADAGF		0.864489	0.873343	0.925375	0.935429	0.946468	0.951653	0.937172	1.01575
IKQYGDCLGDIAARD		0.922645	0.930806	0.910301	0.92978	0.918153	0.939139	0.93986	0.933628
IKQYGDCLGDIAARDLICAQKFNGL		0.901672	0.928652	0.97906	0.975546	0.988926	0.993413	0.992104	1.00113
ARDLICAQKFNGL		0.334567	0.329109	0.677472	0.726102	1.10153	1.05389	1.2173	1.00956
AQKFNGLTVLPPLLTDEM		0.393321	0.398314	0.593671	0.589348	0.765948	0.778436	0.994725	0.984207
LTVLPPLLTDEM		0.302409	0.321444	0.517066	0.518549	0.739019	0.728156	0.950813	0.989642
IAQYTSALL		0.0782785	0.0790373	0.100287	0.109702	0.050131	0.0675481	0.187173	0.191546
AALQIPFAMQM		0.34248	0.323826	0.482962	0.473598	0.659579	0.629907	0.825469	0.836413
NGIGVTQNVL		0.223511	0.261669	0.386222	0.39105	0.561962	0.573314	0.771922	0.788148
YENQKLIANQF		0.240945	0.273557	0.391347	0.394096	0.531457	0.51158	0.763167	0.770837
NSAIGKIQDSLSSTASAL		0.691703	0.674735	0.798756	0.842651	0.868697	0.926007	0.951353	0.938064
GKLQDVVNQNAQALNT		0.236325	0.258242	0.698729	0.705805	0.940411	0.935126	0.947784	0.958734
VVNQNAQALNT		0.222064	0.283713	0.742512	0.753561	0.991695	0.993899	1.00795	0.998265
VKQLSSNFGAISSVL		0.337158	0.363468	0.732787	0.711346	0.985504	0.991284	0.988642	0.995504
NDILSRLDPPEAE		0.162762	0.17112	0.663362	0.712183	0.979851	0.978845	0.981145	0.991648
YVTQQLIRAAEIRA		0.0711468	0.103748	0.114542	0.127947	0.185651	0.190771	0.449935	0.472644
AEIRASANL		0.127855	0.135396	0.154534	0.167503	0.246818	0.257781	0.547319	0.557702
AATKMSECVLGQSKRVDFCGKGYHL		0.153818	0.166022	0.302625	0.312928	0.472004	0.471332	0.550909	0.559341
MSFPQSAPHGVVFL		0.0822028	0.0882394	0.107587	0.116219	0.126199	0.133343	0.252	0.251767
FVTQRNFYEPQIITT		0.144463	0.163797	0.366988	0.364304	0.567752	0.558665	0.750688	0.746413
FYEPQIITTDNTF		0.13591	0.143961	0.299073	0.309508	0.511686	0.505075	0.752302	0.753898
ASVVNIQKEIDRL		0.222869	0.191053	0.705817	0.563225	0.791906	0.751239	0.989309	0.926385
SVVNIQKEIDRLNE		0.165602	0.154829	0.522477	0.512608	0.80823	0.831646	0.951062	0.953791
IDLQELGKYEQ		0.843548	0.826842	0.951743	0.957001	0.96983	0.958899	0.970834	0.969327

## Sheet: G614
Peptide		3sec	3sec	1min	1min	30min	30min	20hr	20hr
FTRGVYYPDKV		0.160816	0.208043	0.261244	0.252148	0.433198	0.424149	0.62251	0.623149
FTRGVYYPDKVFRSSVL		0.147653	0.166546	0.324966	0.326706	0.588389	0.590432	0.77119	0.768939
FTRGVYYPDKVFRSSVLHSTQDLFL		0.192298	0.204063	0.314348	0.306006	0.559344	0.553082	0.713204	0.696342
PFFSNVTWF		0.242763	0.253459	0.247474	0.253322	0.397022	0.396272	0.82415	0.8105
HAIHVSGTNGTKRFDNPVLPFNDGVY		0.530499	0.529528	0.663288	0.655016	0.728818	0.721821	0.760867	0.758821
YFASTEKSNIIRGWIF		0.330202	0.317612	0.432993	0.432069	0.547506	0.544339	0.677997	0.655256
FASTEKSNIIRGWIF		0.357827	0.345876	0.466842	0.469209	0.583805	0.579177	0.724572	0.719091
GTTLDSKTQSLL		0.113301	0.134763	0.272032	0.273253	0.521663	0.492428	0.649453	0.650186
YYHKNNKSWMESEF		0.798834	0.787279	0.87875	0.866215	0.892513	0.865929	0.900061	0.87539
MDLEGKQGNFKNLRE		0.678412	0.658581	0.782696	0.774774	0.935677	0.929856	0.978492	0.978868
FVFKNIDG		0.258728	0.298341	0.486608	0.468503	0.614111	0.629382	0.632269	0.629161
FVFKNIDGYFKIYSKHTPINL		0.256026	0.2698	0.378621	0.380101	0.519283	0.505541	0.550315	0.551906
KIYSKHTPINL		0.286708	0.305778	0.46449	0.461198	0.596283	0.594528	0.62148	0.61583
VRDLPQGFSAL		0.635141	0.64086	0.832057	0.829041	0.844839	0.840281	0.841678	0.838708
EPLVDLPIGINITRF		0.336791	0.335863	0.426134	0.426046	0.651851	0.651582	0.83122	0.828278
YYVGYLQPRTFL		0.145137	0.13891	0.221146	0.211906	0.268636	0.269549	0.290587	0.286316
FTVEKGIYQTSNF		0.543255	0.536749	0.694073	0.688768	0.79764	0.799279	0.840036	0.838345
CPFGEVFNATRF		0.652549	0.64977	0.800017	0.805306	0.915295	0.922288	0.945986	0.935019
ASVYAWNRKRISNC		0.354695	0.347146	0.380715	0.379631	0.502703	0.490546	0.62822	0.623216
ASVYAWNRKRISNCVAD		0.321709	0.331304	0.364231	0.362445	0.523999	0.523386	0.683908	0.682604
YAWNRKRISNCVADYSVL		0.40371	0.387505	0.57128	0.569532	0.727252	0.731324	0.861505	0.87437
VADYSVL		0.51519	0.503368	0.933969	0.941728	1.0247	1.02565	1.01302	1.02004
YNSASFSTFKCYGVSPTKL		0.694002	0.711303	0.809769	0.790452	0.873871	0.889713	0.96334	0.963737
STFKCYGVSPTKL		0.594104	0.588843	0.728991	0.711859	0.831497	0.829735	0.937569	0.940665
NDLCF		0.227028	0.214908	0.394429	0.409638	0.875697	0.879284	0.988541	0.988821
FTNVYADS		0.116285	0.152849	0.218441	0.197178	0.290804	0.315745	0.499403	0.501528
YADSF		0.0800575	0.124954	0.113204	0.103932	0.10933	0.146974	0.396871	0.406152
FVIRGDEVRQIAPGQTGKIAD		0.343854	0.338021	0.475561	0.468321	0.607724	0.599119	0.895309	0.886572
FVIRGDEVRQIAPGQTGKIADYNYKLPDDFTG		0.279414	0.278378	0.363785	0.361437	0.453093	0.450397	0.637382	0.631232
CVIAWNSNNL		0.359707	0.367251	0.576044	0.572968	0.607403	0.602627	0.670795	0.659937
DSKVGGNYNYL		0.83947	0.833276	0.879603	0.880378	0.985707	0.981784	0.979621	0.975063
YRLFRKSNLKPFERD		0.280659	0.285515	0.402815	0.39822	0.518032	0.51039	0.877202	0.869591
FRKSNLKPFERDIST		0.444385	0.435184	0.549535	0.538933	0.684056	0.674893	0.903192	0.898135
EIYQAGSTPCNG		0.77104	0.769459	0.905697	0.936177	0.938064	0.933978	0.948813	0.951028
EIYQAGSTPCNGVEGF		0.864274	0.873596	0.974538	0.987285	0.980714	0.980808	0.987531	0.976301
NCYFPLQSY		0.381382	0.36956	0.567214	0.549601	1.02854	1.04836	1.08913	0.979068
NCYFPLQSYGFQPTNGVGYQPYRVVV		0.49493	0.488169	0.593402	0.595669	0.677023	0.667412	0.709162	0.706186
VVLSF		0.0450804	0.0723358	0.0481464	0.0398643	0.0707159	0.0739047	0.349137	0.352563
ELLHAPATVCGPKKSTNL		0.630343	0.630304	0.855022	0.845793	0.92525	0.91444	0.915919	0.919804
NFNGLTGTGVL		0.143809	0.163001	0.300931	0.300377	0.555813	0.541761	0.653262	0.648507
NFNGLTGTGVLTESNKKFLPFQQFGRD		0.261528	0.275987	0.454133	0.463684	0.739178	0.738816	0.814735	0.807776
IADTTDAVRDPQTLEIL		0.186656	0.184894	0.314873	0.312235	0.595835	0.588946	0.747385	0.732153
VITPGTNTSNQVAVL		0.445984	0.503173	0.624533	0.627207	0.637728	0.680349	0.667135	0.678335
DQLTPTW		0.927051	0.971015	0.970955	0.996471	0.992244	0.986071	0.988474	0.987121
ASYQTQTNSPSGAGSVASQSIIA		0.825879	0.825039	0.873861	0.874922	0.866401	0.87226	0.864084	0.874938
YTMSLGAENSVA		0.690469	0.7277	0.785622	0.809388	0.831905	0.845182	0.854497	0.869359
VTTEILPVSM		0.263279	0.263562	0.405556	0.412224	0.606959	0.614287	0.838595	0.848275
YICGDSTECSNL		0.436266	0.419804	0.695408	0.664008	0.911088	0.903616	0.977916	0.953065
LLQYGSF		0.511248	0.496549	0.780637	0.812361	0.97126	0.996301	0.992844	0.995229
LLQYGSFCTQLNRALTGIA		0.396854	0.406115	0.645064	0.6249	0.88367	0.901128	1.02429	0.99722
NRALTGIAVEQDKNTQEVF		0.0917781	0.102721	0.211892	0.212738	0.455575	0.43874	0.779623	0.78397
IAVEQDKNTQEVF		0.0976977	0.102167	0.18669	0.167304	0.294776	0.2783	0.692827	0.692614
FAQVKQIYKTP		0.422443	0.475999	0.589209	0.644453	0.712726	0.763486	0.886915	0.921066
AQVKQIYKTPPIKDFGGFNFSQILPDPSKPSKRSFIEDLL		0.51013	0.511096	0.663727	0.663501	0.812089	0.805448	0.953653	0.946569
LLFNKVTLADAGF		0.864041	0.858549	0.902361	0.910696	0.932354	0.924432	0.980025	0.953313
IKQYGDCLGDIAARD		0.939765	0.916258	0.932291	0.929546	0.920889	0.907422	0.92457	0.939405
IKQYGDCLGDIAARDLICAQKFNGL		0.962773	0.964889	1.00715	0.999836	1.03296	1.03462	1.02263	1.02117
AQKFNGLTVLPPLLTDEM		0.409804	0.404591	0.573223	0.561474	0.807067	0.806459	0.992322	0.995537
IAQYTSALL		0.060636	0.0729115	0.0574414	0.0653961	0.0644662	0.0580319	0.140816	0.131466
AALQIPFAMQM		0.249175	0.236579	0.395767	0.388136	0.555775	0.547653	0.774833	0.77075
NGIGVTQNVL		0.171987	0.21144	0.310781	0.317014	0.451192	0.442851	0.717686	0.734486
YENQKLIANQF		0.190934	0.202032	0.342578	0.345255	0.438677	0.451077	0.744431	0.573653
NSAIGKIQDSLSSTASAL		0.726207	0.705441	0.890159	0.923198	0.934324	0.916915	0.99924	1.00566
GKLQDVVNQNAQALNT		0.177697	0.201019	0.655118	0.666258	0.954303	0.948114	0.960847	0.948061
VVNQNAQALNT		0.152188	0.207352	0.63092	0.671334	0.986492	0.961517	0.974875	0.947941
VKQLSSNFGAISSVL		0.327712	0.33494	0.764508	0.790093	1.01403	1.0073	1.0154	0.999803
NDILSRLDPPEAE		0.179146	0.183652	0.690556	0.717586	0.993569	0.989344	0.989967	0.977296
YVTQQLIRAAEIRA		0.058866	0.0864291	0.0797571	0.0797655	0.127571	0.0938645	0.400829	0.399404
AEIRASANL		0.0436261	0.0684309	0.075822	0.0627583	0.0986561	0.113928	0.52366	0.528827
AATKMSECVLGQSKRVDFCGKGYHL		0.134674	0.149248	0.299507	0.298393	0.464568	0.459438	0.550925	0.547715
MSFPQSAPHGVVFL		0.0787464	0.0968771	0.123718	0.119753	0.129919	0.136763	0.255932	0.256552
LHVTYVPAQEKNFTTAPAICHDGKAHFPREGVF		0.252289	0.259467	0.307041	0.303407	0.387556	0.383089	0.457929	0.453549
FVTQRNFYEPQIITT		0.125597	0.119489	0.350597	0.351354	0.540085	0.520211	0.72815	0.706003
FYEPQIITTDNTF		0.107796	0.12082	0.283641	0.27746	0.515353	0.500225	0.758571	0.749221
ASVVNIQKEIDRL		0.319062	0.175462	0.518595	0.512623	0.757168	0.793029	0.95362	0.940515
SVVNIQKEIDRLNE		0.123482	0.138627	0.400092	0.445008	0.749965	0.772061	0.912005	0.895557
IDLQELGKYEQ		0.80671	0.817918	0.968552	0.957512	0.994238	1.01473	0.99356	0.987184

## Sheet: CoV-1
Peptide		3sec	3sec	1min	1min	30min	30min	20hr	20hr
ETGTSDLDRCTTF		0.914067	0.901853	0.957604	0.943075	1.00553	0.989631	0.957002	0.951647
RSDTLYLTQD		0.45187	0.462402	0.486338	0.478811	0.554171	0.546343	0.799626	0.789884
HTINHTFDNPVIPFKDGIY		0.37001	0.378986	0.473506	0.474321	0.595017	0.592198	0.682077	0.681898
VIRACNF		0.140699	0.116088	0.190265	0.206378	0.247212	0.281411	0.480753	0.482847
FAATEKSNVVRGWVF		0.266606	0.260661	0.490736	0.488651	0.640033	0.63805	0.720788	0.726394
ELCDNPFF		0.635065	0.561318	0.899188	0.849552	0.968611	0.902209	1.00679	0.987789
AVSKPMGTQTHTMIF		0.794089	0.813748	0.887413	0.888898	0.913229	0.892771	0.900341	0.897224
FSLDVSEKSGNFKHLRE		0.61141	0.623339	0.701974	0.709813	0.828035	0.819053	0.899004	0.897124
FVFKNKDGFL		0.248815	0.264925	0.379502	0.372862	0.468277	0.455039	0.565253	0.559838
FSLDVSEKSGNFKHLREFVFKNKDGFL		0.405228	0.407997	0.492476	0.509328	0.62792	0.6091	0.698607	0.69554
YVYKGYQPIDV		0.323409	0.308319	0.441098	0.437473	0.598563	0.597047	0.724496	0.722805
VRDLPSGFNTLKPIFKLPLGINITNF		0.404889	0.401602	0.533843	0.530785	0.677429	0.681644	0.833179	0.830386
VRDLPSGFNTLKPIFKLPLGINITNF		0.404889	0.401602	0.533843	0.530785	0.677429	0.681644	0.833179	0.830386
YFVGYLKPTTF		0.148697	0.143233	0.188204	0.175837	0.262709	0.262887	0.269947	0.265336
EIDKGIYQTSNF		0.396323	0.410056	0.542014	0.549069	0.701046	0.730288	0.820707	0.824425
RAILTAFSPAQDTWGTSAAA		0.691891	0.699568	0.846113	0.854376	0.910561	0.912898	0.938388	0.917156
VGYLKPTTFM		0.202593	0.195287	0.236182	0.243657	0.306674	0.311016	0.330692	0.311216
KCSVKSFEIDKGIYQTSNF		0.3765	0.381158	0.537899	0.527484	0.700073	0.697123	0.858179	0.847012
FRVVPSGD		0.382883	0.476104	0.514372	0.526268	0.612443	0.707908	0.937854	0.945536
YAWERKKISNCVAD		0.317677	0.311947	0.427877	0.43098	0.555668	0.557737	0.754204	0.757325
AWERKKISNCVAD		0.318151	0.338159	0.469082	0.470926	0.605225	0.610829	0.828257	0.83584
ATKLNDLC		0.826144	0.831165	0.822662	0.820667	0.826997	0.822609	0.834344	0.832949
ATKLNDLCF		0.315884	0.304094	0.617938	0.636825	0.889583	0.889686	1.00054	1.01147
FSTFKCYGVS		0.536352	0.542786	0.671315	0.663373	0.810391	0.808201	0.913787	0.919454
FSTFKCYGVSATKL		0.564402	0.575677	0.738396	0.741592	0.893472	0.895182	0.960464	0.959523
NDLCF		0.183624	0.198566	0.395736	0.393284	0.691589	0.710965	1.02611	0.972171
FSNVYADSF		0.139509	0.129025	0.262084	0.263377	0.277086	0.267647	0.327625	0.340961
YADSF		0.109878	0.103553	0.106634	0.118959	0.111199	0.131327	0.215519	0.188125
VRQIAPGQTGVIAD		0.299053	0.349159	0.487494	0.48223	0.624169	0.655643	0.762412	0.757876
FVVKGDDVRQIAPGQTGVIAD		0.316417	0.311117	0.405211	0.412715	0.572596	0.577097	0.708013	0.703296
FVVKGDDVRQIAPGQTGVIADYN		0.286319	0.291728	0.381541	0.377806	0.531841	0.516811	0.656267	0.656699
YNYKLPDDF		0.234271	0.228845	0.333082	0.366461	0.347126	0.377133	0.47692	0.478743
TSTGNYNYKYRYLRHGKLRPFERD		0.332211	0.324713	0.448787	0.450877	0.525622	0.531106	0.63512	0.640432
NYKYRYLRHGKLRPFERD		0.151109	0.151712	0.26677	0.274029	0.367389	0.370722	0.505421	0.508058
VVKGDDVRQIAPGQTGVIAD		0.346356	0.337828	0.451891	0.450287	0.620807	0.623299	0.765946	0.760071
YKLPDDFMG		0.333942	0.294405	0.553635	0.567223	0.601296	0.562523	0.704734	0.713271
ELLNAPATVCGPKL		0.655237	0.68628	0.911293	0.931431	1.00958	1.02031	1.02329	1.01891
YTTTGIGYQPYRVVVLS		0.486878	0.485165	0.499183	0.50473	0.505602	0.501399	0.508384	0.506524
YTTTGIGYQPYRVVVLSF		0.449581	0.439526	0.462658	0.453227	0.459863	0.456494	0.510607	0.503827
VVLSF		0.0248677	0.0210056	0.0455014	0.0365206	0.051194	0.0555598	0.280259	0.276997
STDLIKNQCVNF		0.398923	0.406536	0.406979	0.410715	0.517677	0.532855	0.709525	0.705904
IKNQCVNF		0.21906	0.203265	0.25588	0.238104	0.346639	0.366386	0.543803	0.526288
IKNQCVNFNFNGLTGTGVLTPSSKRFQPFQQFGRDVSD		0.242452	0.233692	0.381104	0.368404	0.584839	0.587833	0.738509	0.728063
NFNGLTGTGVLTPSSKRFQPFQQFGRD		0.218009	0.214036	0.37517	0.374783	0.644447	0.641357	0.792929	0.794283
VSDFTDSVRDPKTSEIL		0.26477	0.268942	0.386332	0.377382	0.594689	0.601402	0.702044	0.705366
TDSVRDPKTSEIL		0.256084	0.250815	0.357037	0.360091	0.574897	0.573515	0.650943	0.645644
DISPCSFGGVS		0.231311	0.259857	0.467413	0.475271	0.569553	0.577643	0.735219	0.70982
AIHADQLTPAWRIYSTGNNVF		0.655469	0.658908	0.808431	0.804741	0.900243	0.907019	0.907421	0.904514
AIHADQLTPAWRIYSTGNNVFQTQAGCL		0.629008	0.625171	0.762147	0.764569	0.886595	0.88155	0.907775	0.903693
ECDIPIGAGIC		0.127114	0.118779	0.164462	0.163578	0.244079	0.231098	0.419899	0.413153
ASYHTVSL		0.82927	0.835068	0.828145	0.829532	0.824711	0.825901	0.841407	0.835185
LRSTSQKSIVA		0.648034	0.636698	0.753256	0.764273	0.750912	0.740281	0.806411	0.734106
LRSTSQKSIVAYTMSLGADSS		0.587857	0.601515	0.708075	0.711885	0.758365	0.755687	0.748306	0.759478
ITTEVMPVSM		0.297306	0.3428	0.357059	0.349775	0.346862	0.347826	0.37983	0.369419
AKTSVDCNM		0.294194	0.330515	0.479392	0.539925	0.856056	0.86066	1.02598	0.999854
YICGDSTECANL		0.309986	0.28526	0.580986	0.547194	0.736138	0.654782	0.808643	0.848911
LLQYGSF		0.541535	0.542588	0.819406	0.811624	1.00981	1.02305	1.02711	1.02579
LLQYGSFCTQLNRALSGIAAEQDRNTREVF		0.278547	0.26898	0.472127	0.465494	0.72921	0.743218	0.895468	0.886064
NRALSGIAAEQDRNTREVF		0.0922583	0.0877474	0.225931	0.227254	0.511643	0.509641	0.760709	0.759943
IAAEQDRNTREVF		0.146272	0.125997	0.26873	0.268568	0.447763	0.446158	0.680048	0.68554
AQVKQMYKTPTL		0.616348	0.620171	0.861955	0.865371	0.996736	0.993641	0.995982	0.996067
AQVKQMYKTPTLKYFGGFNFSQILPDPLKPTKRSFIEDLL		0.505886	0.503428	0.684282	0.680038	0.785538	0.784469	0.893359	0.884742
LLFNKVTLADAGF		0.852829	0.856623	0.914693	0.932445	0.927103	0.921474	1.01386	1.02221
MKQYGECLGDINARD		0.931488	0.955783	0.940645	0.956692	0.958787	0.954722	0.948451	0.956652
MKQYGECLGDINARDLICAQKFNGL		0.873956	0.88144	0.978736	1.01739	1.03058	1.02893	1.05128	1.03697
AQKFNGLTVLPPLLTDDM		0.292621	0.293154	0.53153	0.529073	0.744237	0.743527	0.99961	1.00515
LTVLPPLLTDDM		0.215996	0.213081	0.411957	0.414112	0.643672	0.647282	0.979642	0.947447
VSGTATAGWTFGAG		0.502016	0.511961	0.58428	0.588566	0.694875	0.682847	0.909972	0.905992
AALQIPFAMQM		0.298253	0.30748	0.448187	0.45164	0.602729	0.61247	0.948278	0.951436
AYRFNGIGVTQNVL		0.238031	0.238003	0.40947	0.414777	0.667583	0.661974	0.915042	0.913823
NGIGVTQNVL		0.249131	0.242165	0.431138	0.444855	0.736098	0.74144	0.985434	0.980317
YENQKQIANQF		0.262841	0.228428	0.34198	0.342079	0.504708	0.490551	0.843775	0.844309
YENQKQIANQFNKAISQ		0.191193	0.179466	0.291605	0.287248	0.459715	0.462391	0.834577	0.815646
IQESLTTTSTALGKLQDVVNQNAQALNT		0.460613	0.460411	0.676652	0.692823	0.915019	0.913067	0.977023	0.968813
VVNQNAQALNT		0.0718979	0.0656043	0.466628	0.455558	0.941232	0.927752	0.992143	0.989284
LVKQLSSNFGAISSVL		0.248515	0.243233	0.460722	0.499889	0.950226	0.948804	1.00134	1.01351
NDILSRLDPPEAE		0.149351	0.129306	0.554921	0.519853	0.961818	0.940803	1.00247	1.00527
VQIDRLITGRLQSLQT		0.0656829	0.0537789	0.0825695	0.0799485	0.311908	0.304393	0.616357	0.621491
YVTQQLIRAAEIRA		0.0839696	0.0700526	0.0848951	0.0777169	0.140805	0.144393	0.420834	0.399076
AEIRASANL		0.0995808	0.0861507	0.106193	0.0938206	0.185799	0.201187	0.586165	0.564268
AATKMSECVLGQSKRVDFCGKGYHL		0.148324	0.143512	0.324074	0.324879	0.491102	0.475609	0.567471	0.536053
MSFPQAAPHGVVFL		0.0849355	0.0675281	0.135045	0.126638	0.129186	0.133055	0.203158	0.202643
HVTYVPSQERNFTTAPAICHEGKAYFPREGVF		0.327736	0.332275	0.375523	0.386593	0.451226	0.457231	0.512092	0.511632
PAICHEGKAYFPREGVF		0.244516	0.257703	0.278888	0.272511	0.350753	0.326604	0.385234	0.376695
FITQRNFFSPQIITT		0.208392	0.201626	0.438496	0.435208	0.691476	0.689849	0.847322	0.849487
FITQRNFFSPQIITTDNTFVSGNCD		0.301165	0.311757	0.489088	0.501006	0.715363	0.718173	0.839424	0.835357
SVVNIQKEIDRLNEVAKNLNESL		0.101638	0.0960083	0.4187	0.430338	0.799512	0.799297	0.961104	0.950733
IDLQELGKYEQ		0.79247	0.796097	0.950522	0.97164	0.970547	0.967933	0.997248	1.00101
IDLQELGKYEQYIKGSGRENL		0.925528	0.929765	0.993908	1.0106	1.01218	1.01686	1.0169	1.01161

## Sheet: RBD_ACE2
Peptide		Unbound	3sec	3sec	30sec	30sec	3min	3min	15min	15min		Bound	3sec	3sec	30sec	30sec	3min	3min	15min	15min
SVLYNSASF			0.74079	0.772285	0.928612	0.92384	0.949227	0.962588	0.985303	0.97614			0.704848	0.709148	0.916732	0.827013	0.927091	0.949375	0.96423	0.923964
YNSASFSTFKCYGVSPTKL			0.758058	0.755391	0.863751	0.855749	0.873886	0.856511	0.881353	0.874724			0.715425	0.702239	0.812404	0.822677	0.82881	0.831953	0.812864	0.828274
STFKCYGVSPTKL			0.653143	0.657481	0.785061	0.786585	0.811679	0.802885	0.828447	0.820005			0.629715	0.609194	0.75834	0.741029	0.763384	0.755818	0.78058	0.766594
NDLCF			0.638445	0.636285	0.809935	0.824622	0.945572	0.944708	0.962419	0.959827			0.655731	0.653543	0.813211	0.807962	0.973316	0.971129	0.985127	0.961067
CVIAWNSNNL			0.365502	0.364719	0.516842	0.533292	0.603008	0.624628	0.608805	0.608021			0.315077	0.3125	0.438628	0.447648	0.512564	0.51643	0.512081	0.519491
DSKVGGNYNYL			0.834897	0.813393	0.856834	0.856978	0.905181	0.885409	0.957137	0.91283			0.645214	0.646981	0.715317	0.728866	0.901178	0.845508	0.917526	0.906333
EIYQAGSTPCNGVEGF			0.870111	0.849926	0.937849	0.924051	0.962596	0.930323	0.968297	0.948683			0.675196	0.642102	0.823041	0.802456	0.871261	0.846355	0.912544	0.879222
IYQAGSTPCNGVEGF			0.919801	0.909242	0.959663	0.958477	0.953968	0.943647	0.955273	0.950409			0.705268	0.689194	0.856741	0.841253	0.894755	0.900035	0.938519	0.930658
PLQSYGFQPTNGVGYQPYRVVV			0.490091	0.489494	0.546298	0.551601	0.586465	0.587791	0.616955	0.607278			0.239653	0.214019	0.332577	0.323031	0.431175	0.428438	0.517557	0.493658
YGFQPTNGVGYQPYRVVV			0.484306	0.487291	0.560218	0.562095	0.585636	0.587001	0.586575	0.583419			0.193086	0.192653	0.300691	0.299741	0.426102	0.427744	0.522904	0.515298

## Sheet: G614_ACE2
Peptide		Unbound	3sec	3sec	30sec	30sec	3min	3min	15min	15min		Bound	3sec	3sec	30sec	30sec	3min	3min	15min	15min
FTRGVYYPDKVF			0.174089	0.160868	0.185917	0.189814	0.259811	0.263429	0.380184	0.374617			0.163724	0.152966	0.194621	0.191724	0.252276	0.254483	0.338621	0.339448
FTRGVYYPDKVFRSSVL			0.138489	0.131418	0.242333	0.252673	0.401679	0.384887	0.51065	0.520548			0.141381	0.145122	0.27216	0.279733	0.394922	0.40882	0.496837	0.486058
FTRGVYYPDKVFRSSVLHSTQDLFL			0.187867	0.179684	0.248081	0.259819	0.356321	0.35395	0.486343	0.492777			0.192059	0.18945	0.303857	0.298412	0.397391	0.409075	0.481906	0.487918
VYYPDKVFRSSVLHSTQDLFL			0.2176	0.206834	0.278511	0.299278	0.410335	0.414363	0.553619	0.556258			0.231036	0.209859	0.337843	0.360082	0.443445	0.487853	0.546498	0.565408
RSSVLHSTQDLFL			0.190322	0.184693	0.278596	0.288657	0.374536	0.370224	0.508205	0.515152			0.196537	0.193733	0.322848	0.331261	0.42197	0.430871	0.514631	0.516947
PFFSNVTWF			0.230868	0.225723	0.229904	0.234566	0.248232	0.246945	0.307235	0.305466			0.225153	0.223062	0.225957	0.233355	0.239788	0.25008	0.309746	0.310389
HAIHVSGTNGTKRFDNPVLPFNDGVY			0.483879	0.493189	0.596013	0.603324	0.663388	0.665229	0.692526	0.685058			0.472121	0.485302	0.575008	0.593158	0.639031	0.652369	0.661	0.68004
YFASTEKSNIIRGWIF			0.263328	0.27678	0.365439	0.37025	0.445557	0.44919	0.498184	0.48974			0.264104	0.281178	0.355067	0.372941	0.439541	0.42696	0.483475	0.508537
FASTEKSNIIRGWIF			0.284975	0.298844	0.388222	0.397688	0.484975	0.47672	0.539461	0.521079			0.263528	0.299199	0.388761	0.395346	0.453847	0.465042	0.537921	0.525409
FASTEKSNIIRGWIFGTTLDSKTQSL			0.180562	0.193402	0.297633	0.314156	0.407389	0.399697	0.514817	0.510049			0.224715	0.226877	0.308125	0.31645	0.403481	0.408725	0.502081	0.511757
GTTLDSKTQSLL			0.121373	0.135055	0.233074	0.236259	0.323307	0.326374	0.448219	0.453291			0.1352	0.130554	0.241811	0.249553	0.320071	0.337225	0.433472	0.459678
DSKTQSLL			0.0982949	0.0968907	0.199398	0.198195	0.241123	0.234905	0.316148	0.315346			0.0986058	0.105476	0.193979	0.209537	0.243484	0.243281	0.320873	0.323096
LIVNNATN			0.343564	0.344967	0.4302	0.439495	0.580673	0.559453	0.65328	0.655209			0.355233	0.336639	0.437755	0.455286	0.558172	0.581548	0.620506	0.641225
YYHKNNKSWMESEF			0.737354	0.765488	0.846228	0.861933	0.898738	0.903459	0.908469	0.89392			0.735402	0.763324	0.813885	0.845675	0.860768	0.862843	0.854448	0.887746
YVSQPFL			0.613075	0.63293	0.810654	0.851816	0.97046	0.955932	0.96707	0.965133			0.55695	0.643822	0.832046	0.828185	0.95222	0.955116	0.917954	0.93388
MDLEGKQGNFKNLRE			0.602214	0.625787	0.722562	0.737832	0.813609	0.821245	0.85188	0.900649			0.600879	0.613489	0.724494	0.751242	0.826901	0.834734	0.89444	0.906381
FVFKNIDG			0.274057	0.295519	0.386792	0.395283	0.620755	0.610142	0.663443	0.644575			0.279135	0.304257	0.426611	0.435915	0.592929	0.62689	0.645034	0.643405
FVFKNIDGYF			0.26688	0.26816	0.33648	0.33408	0.48144	0.48544	0.53728	0.5216			0.271467	0.27306	0.354787	0.375657	0.479688	0.489724	0.531305	0.523976
MDLEGKQGNFKNLREFVFKNIDGYFKIYSKHTPINL			0.321732	0.323093	0.396403	0.413332	0.503836	0.511544	0.571326	0.576881			0.320256	0.326061	0.40733	0.452859	0.507569	0.539553	0.558827	0.580757
FVFKNIDGYFKIYSKHTPINL			0.24871	0.255176	0.30932	0.325714	0.427928	0.434655	0.486382	0.48181			0.241097	0.251253	0.336125	0.346544	0.435044	0.452058	0.47626	0.491163
KIYSKHTPINL			0.295202	0.298951	0.368666	0.363268	0.505097	0.523088	0.571514	0.573913			0.271052	0.298172	0.409949	0.414744	0.506293	0.516332	0.568325	0.582859
VRDLPQGF			0.756282	0.760065	0.89057	0.912726	0.975952	0.951364	0.966496	0.946771			0.717161	0.76693	0.892032	0.898559	0.92793	0.914604	0.918684	0.942072
VRDLPQGFSAL			0.605654	0.621486	0.758805	0.776898	0.842003	0.837641	0.84475	0.837964			0.592985	0.630995	0.768515	0.784176	0.82708	0.833605	0.83279	0.83491
EPLVDLPIGINITRF			0.324233	0.323672	0.38276	0.3908	0.463818	0.459985	0.594054	0.587696			0.335592	0.34585	0.365142	0.381705	0.445135	0.444005	0.571805	0.568699
LALHRSYLTPGDSSSGWTAGAAA			0.669006	0.68397	0.789843	0.822552	0.89181	0.885122	0.906178	0.90055			0.664342	0.679362	0.794086	0.806893	0.860735	0.869854	0.874279	0.903513
YYVGYLQPRTFL			0.104409	0.115149	0.178844	0.179593	0.218434	0.225053	0.253403	0.247284			0.108175	0.10756	0.17394	0.167916	0.222127	0.22397	0.241549	0.249047
VGYLQPRTFL			0.142429	0.136586	0.210327	0.212695	0.272856	0.274593	0.313753	0.314859			0.139173	0.155842	0.211039	0.198144	0.286523	0.273785	0.298632	0.308382
CALDPLSETKCTL			0.0962657	0.106344	0.159064	0.160744	0.183615	0.185941	0.222122	0.217858			0.119063	0.124887	0.171735	0.170182	0.184159	0.178983	0.214572	0.222078
KSFTVEKGIYQTSNF			0.609544	0.621757	0.705832	0.718235	0.78754	0.797387	0.851165	0.837341			0.550471	0.572505	0.666384	0.677966	0.751883	0.771186	0.816384	0.81403
FTVEKGIYQTSNF			0.523256	0.527095	0.632734	0.633392	0.728828	0.731132	0.802216	0.774133			0.470716	0.46843	0.603854	0.594492	0.700523	0.690398	0.753973	0.756586
KGIYQTSNF			0.986126	0.990706	0.984375	0.978718	0.991918	0.985318	0.981142	0.973599			0.995928	1.00434	0.994028	0.996743	0.993893	0.988599	0.989821	0.991042
FRVQPTES			0.753515	0.776362	0.824692	0.853471	0.998902	0.945958	0.971441	0.975615			0.698008	0.713988	0.73182	0.741315	0.754748	0.852246	0.81774	0.883511
IVRFPNITNL			0.75902	0.767448	0.774954	0.765473	0.797208	0.801686	0.902818	0.84119			0.763379	0.791581	0.75141	0.791856	0.841244	0.819095	0.894346	0.915394
ASVYAWNRKRISNC			0.322904	0.32336	0.352458	0.353918	0.392137	0.39086	0.44559	0.442306			0.314942	0.310367	0.381828	0.368835	0.437551	0.424467	0.465367	0.454021
YAWNRKRISNCVADY			0.366217	0.369846	0.440577	0.433039	0.518939	0.499116	0.601303	0.617031			0.402869	0.40335	0.556219	0.582595	0.700327	0.681267	0.770312	0.816134
AWNRKRISNCVADY			0.366989	0.383446	0.409293	0.426815	0.480736	0.473185	0.587125	0.581704			0.344161	0.370263	0.45959	0.469548	0.600155	0.618329	0.678558	0.704466
YAWNRKRISNCVADYSVL			0.397003	0.39881	0.528083	0.539828	0.600738	0.607589	0.698088	0.697937			0.44747	0.404584	0.562212	0.555253	0.645942	0.653581	0.733606	0.738749
VADYSVL			0.521334	0.527282	0.871735	0.879235	1.00103	0.954745	1.00776	0.994828			0.552553	0.540654	0.852504	0.855726	0.946951	0.952405	0.940506	0.979921
SVLYNSASF			0.720551	0.722363	0.911925	0.918267	0.975172	0.961037	0.957412	0.97046			0.726032	0.691203	0.848833	0.859605	0.881688	0.942549	0.898743	0.945422
YNSASFSTFKCYGVSPTKL			0.691798	0.69096	0.771457	0.761785	0.854543	0.855837	0.865585	0.87381			0.695517	0.714101	0.823257	0.82614	0.845862	0.830463	0.85231	0.869984
STFKCYGVSPTKL			0.557521	0.567927	0.648861	0.647821	0.759741	0.75951	0.80518	0.793155			0.605617	0.615682	0.722177	0.728028	0.761264	0.775775	0.782212	0.770509
NDLCF			0.211861	0.220026	0.37645	0.374302	0.548775	0.563386	0.759777	0.757198			0.336947	0.330009	0.587164	0.611015	0.84562	0.793148	0.902862	0.925412
YADSF			0.0874595	0.0666358	0.0490514	0.0504396	0.0583063	0.0606201	0.107358	0.101805			0.056492	0.0523918	0.061959	0.0510251	0.0669704	0.0587699	0.095672	0.0656036
FVIRGDE			0.185723	0.130924	0.154917	0.144846	0.154325	0.129443	0.173874	0.197571			0.149474	0.156692	0.14015	0.222556	0.219248	0.163008	0.425865	0.121805
VIRGDEVRQIAPGQTGKIAD			0.296677	0.29347	0.345649	0.344921	0.434776	0.413497	0.490089	0.491984			0.285494	0.284761	0.323482	0.330229	0.398137	0.396157	0.457832	0.470299
FVIRGDEVRQIAPGQTGKIADYNYKLPDDFTG			0.254884	0.255176	0.319871	0.325279	0.375018	0.379695	0.416281	0.417499			0.255267	0.267354	0.316691	0.320193	0.343727	0.360452	0.399773	0.397898
VIRGDEVRQIAPGQTGKIADYNYKLPDDFTG			0.271594	0.273773	0.345904	0.357056	0.404552	0.403639	0.441099	0.439376			0.272934	0.279248	0.325318	0.335068	0.372297	0.373055	0.411598	0.422914
YKLPDDFTG			0.35259	0.341135	0.493028	0.515687	0.544572	0.526394	0.525896	0.521912			0.376154	0.39985	0.47568	0.486406	0.489399	0.48017	0.477925	0.503367
CVIAWNSNNL			0.353188	0.35521	0.53888	0.541524	0.617885	0.609642	0.610731	0.618196			0.290643	0.311781	0.431769	0.442493	0.533727	0.528287	0.5788	0.579111
DSKVGGNYNYL			0.818984	0.828679	0.852554	0.860512	0.90233	0.907249	0.968601	0.974099			0.634724	0.656949	0.72377	0.739789	0.861885	0.85337	0.920479	0.927551
YRLFRKSNLKPFERD			0.265293	0.266156	0.359262	0.338872	0.403711	0.40479	0.463912	0.470169			0.257452	0.27351	0.3072	0.327876	0.380982	0.381927	0.434614	0.417821
FRKSNLKPFERDIST			0.421242	0.428336	0.500103	0.515114	0.568785	0.563849	0.635719	0.635924			0.445241	0.457114	0.500409	0.506755	0.55261	0.557318	0.614432	0.624974
YRLFRKSNLKPFERDISTE			0.327271	0.333178	0.456206	0.456905	0.52281	0.520323	0.575115	0.586461			0.348506	0.367196	0.440264	0.457907	0.523564	0.523242	0.569484	0.587851
EIYQAGSTPCNGVEGF			0.841205	0.851739	0.933741	0.931476	0.963189	0.96217	0.966474	0.970099			0.660838	0.66345	0.822641	0.844101	0.904394	0.885091	0.945725	0.950607
IYQAGSTPCNGVEGF			0.882263	0.904773	0.947437	0.971243	0.972893	0.977608	0.970418	0.967118			0.687999	0.711602	0.875059	0.889502	0.923908	0.933419	0.950681	0.967356
NCYFPLQS			0.44189	0.434738	0.532312	0.536654	0.645722	0.602554	0.700894	0.688633			0.316525	0.348477	0.415127	0.430854	0.468797	0.488268	0.615327	0.647778
PLQSYGFQPTNGVGYQPYRVVV			0.484891	0.492693	0.557297	0.558223	0.598162	0.598757	0.6219	0.620975			0.243279	0.241175	0.337935	0.355091	0.410833	0.453757	0.572208	0.554263
YGFQPTNGVGYQPYRVVV			0.484565	0.49562	0.563313	0.570712	0.595034	0.595119	0.599031	0.594098			0.194095	0.201797	0.303894	0.313222	0.477279	0.478391	0.57116	0.575781
VVLSF			0.0186582	0.0182612	0.00992457	0.00754268	0.0103216	0.0373164	0.0504168	0.0531957			0.0205452	0.00790202	0.0106677	0.0015804	0.0367444	0.0320032	0.103516	0.0924536
ELLHAPATVCGPKKSTNL			0.594072	0.604035	0.771593	0.78345	0.8979	0.891066	0.902429	0.905723			0.667383	0.694502	0.852666	0.868954	0.898057	0.884911	0.897561	0.901199
VKNKCVNFNFNGLTGTGVL			0.137592	0.157784	0.188185	0.206125	0.288095	0.265426	0.359255	0.349797			0.184117	0.201702	0.265478	0.278687	0.323501	0.359806	0.395624	0.38363
NFNGLTGTGVL			0.146895	0.137724	0.220268	0.215757	0.368366	0.360096	0.483687	0.480529			0.19946	0.194657	0.331833	0.328381	0.43614	0.448447	0.522738	0.52694
NFNGLTGTGVLTESNKKFLPFQQFGRD			0.24457	0.244992	0.396035	0.388918	0.531316	0.526149	0.675032	0.672027			0.287652	0.28329	0.447412	0.451402	0.56126	0.56509	0.664415	0.667766
NGLTGTGVLTESNKKFLPFQQFGRD			0.232017	0.224237	0.366008	0.371574	0.509994	0.505685	0.652603	0.651406			0.240072	0.24115	0.40012	0.410362	0.518479	0.528122	0.628512	0.642827
LTGTGVLTESNKKFLPFQQFGRD			0.270827	0.26727	0.420967	0.414477	0.541529	0.525367	0.645429	0.639189			0.288359	0.285941	0.407316	0.427608	0.511832	0.53187	0.626908	0.650891
VLTESNKKFLPFQQFGRD			0.281326	0.292924	0.477575	0.491982	0.64619	0.652623	0.81263	0.81254			0.321018	0.310527	0.474731	0.511677	0.638661	0.639391	0.777595	0.750958
TESNKKFLPFQQFGRD			0.25073	0.25626	0.470576	0.489044	0.628235	0.658911	0.820534	0.820847			0.276187	0.302057	0.472964	0.496395	0.63592	0.625106	0.793787	0.812871
IADTTDAVRDPQTLE			0.198207	0.196606	0.246878	0.263956	0.449674	0.470595	0.597823	0.586188			0.182647	0.204001	0.222867	0.247227	0.378252	0.392039	0.534881	0.566808
GRDIADTTDAVRDPQTLEIL			0.240851	0.231081	0.328034	0.338053	0.531711	0.529475	0.682149	0.676436			0.247321	0.255086	0.318916	0.326448	0.455738	0.449915	0.618963	0.622923
IADTTDAVRDPQTLEIL			0.165284	0.163038	0.22347	0.231085	0.417944	0.421263	0.58108	0.571708			0.155875	0.164535	0.21787	0.21974	0.35987	0.366266	0.562881	0.558453
AVRDPQTLEIL			0.110847	0.0987948	0.179438	0.18033	0.385954	0.388186	0.561375	0.578783			0.0888494	0.0842588	0.148971	0.133866	0.310084	0.319562	0.518288	0.531171
ILDITPCSFGGVS			0.384391	0.413768	0.500146	0.537124	0.585794	0.576147	0.639579	0.604648			0.332834	0.352973	0.407538	0.4553	0.470812	0.516669	0.524969	0.627841
DITPCSFGGVS			0.44345	0.45898	0.592505	0.573937	0.682309	0.653612	0.674207	0.70476			0.432505	0.441572	0.578744	0.565984	0.607455	0.623741	0.741437	0.692243
VITPGTNTSNQVAVL			0.481542	0.485	0.580271	0.59177	0.673641	0.665946	0.709346	0.695167			0.494649	0.468257	0.586523	0.607836	0.663069	0.660711	0.720025	0.692001
DQLTPTW			0.885407	0.90535	0.954733	0.954099	0.985755	0.958531	0.984172	0.961064			0.849496	0.863665	0.910264	0.906486	0.900189	0.998111	0.930101	0.915302
RVYSTGSNVF			0.821562	0.83883	0.846609	0.86201	0.908681	0.900591	0.967953	0.972775			0.807381	0.841373	0.88022	0.900777	0.728391	0.93056	1.00745	0.805439
RVYSTGSNVFQTRAGCL			0.380394	0.374203	0.469231	0.445403	0.514353	0.516604	0.608068	0.64606			0.441021	0.386313	0.565793	0.523083	0.671658	0.628851	0.777234	0.785584
ASYQTQTNSPSGAGSVASQSIIA			0.833184	0.850064	0.880231	0.891335	0.896662	0.896213	0.89923	0.893838			0.821025	0.836024	0.875874	0.890047	0.881022	0.883119	0.871933	0.889284
YQTQTNSPSGAGSVASQSIIA			0.84827	0.859827	0.88652	0.897182	0.896809	0.901357	0.898375	0.901655			0.844274	0.85478	0.893525	0.90269	0.896058	0.875792	0.883317	0.916996
YTMSLGAENS			0.663848	0.672476	0.735289	0.724763	0.838309	0.836756	0.852804	0.849353			0.647251	0.663278	0.742547	0.775978	0.812855	0.827331	0.842151	0.852318
YTMSLGAENSVA			0.730725	0.734421	0.774691	0.792787	0.847713	0.8523	0.869632	0.86224			0.731169	0.750219	0.790575	0.794084	0.819401	0.858128	0.867402	0.873167
VTTEILPVSM			0.279078	0.295283	0.411595	0.407454	0.546453	0.53529	0.647101	0.647101			0.298687	0.322987	0.471089	0.450514	0.552324	0.568287	0.650763	0.644023
TTEILPVSM			0.184385	0.208205	0.248787	0.256065	0.261359	0.260476	0.226952	0.240185			0.174895	0.182068	0.242194	0.226371	0.268565	0.240928	0.235443	0.243038
TKTSVDCTM			0.324291	0.324819	0.462744	0.471904	0.735776	0.738594	0.893606	0.882685			0.331803	0.333039	0.496557	0.504326	0.75596	0.796751	0.909942	0.922479
YICGDSTECSNL			0.428659	0.440203	0.636909	0.652763	0.70648	0.709866	0.826227	0.828844			0.539709	0.551834	0.664292	0.638527	0.807972	0.825553	0.892695	0.881176
LLQYGSF			0.535013	0.549077	0.760621	0.774392	0.84266	0.8661	0.977732	0.970993			0.582011	0.623457	0.823927	0.845385	0.907701	0.929159	0.976484	0.997354
NRALTGIAVE			0.0946508	0.0769688	0.158098	0.164636	0.358395	0.327637	0.549183	0.527192			0.0963007	0.0936049	0.220758	0.217912	0.404673	0.406919	0.638011	0.644751
NRALTGIAVEQDKNTQEVF			0.0677821	0.0573431	0.13156	0.140355	0.267839	0.269984	0.371514	0.395538			0.0751832	0.09146	0.192785	0.185034	0.293264	0.293687	0.417277	0.420025
IAVEQDKNTQEVF			0.0630986	0.0545352	0.096338	0.0979155	0.179606	0.17307	0.219268	0.219155			0.0744202	0.065188	0.136005	0.12621	0.197591	0.178563	0.252758	0.250169
VEQDKNTQEVF			0.0841375	0.0707177	0.137214	0.132841	0.208384	0.194511	0.237786	0.234469			0.0662887	0.0859137	0.151476	0.127199	0.217764	0.207588	0.234336	0.224015
FAQVKQIYKTP			0.409173	0.410256	0.561815	0.583965	0.648128	0.662814	0.746238	0.7342			0.401499	0.451543	0.599771	0.590753	0.708243	0.683856	0.78585	0.75435
AQVKQIYKTPPIKDFGGFNFSQILPDPSKPSKRSFIEDLL			0.496555	0.506601	0.613957	0.624119	0.702144	0.702644	0.769352	0.766157			0.491933	0.505064	0.614232	0.627363	0.689091	0.699488	0.754207	0.765374
QVKQIYKTPPIKDFGGFNFSQILPDPSKPSKRSFIEDLL			0.51145	0.516588	0.611574	0.618981	0.689315	0.697678	0.760285	0.755426			0.502023	0.523733	0.62139	0.630563	0.683998	0.696856	0.747126	0.767434
LLFNKVTL			0.77525	0.765868	0.847106	0.851297	0.845509	0.864471	0.867265	0.871457			0.731407	0.766348	0.804216	0.834277	0.824322	0.823931	0.825493	0.854773
LLFNKVTLADAGF			0.848997	0.852751	0.892174	0.900505	0.908835	0.908131	0.933591	0.909304			0.840056	0.849789	0.868668	0.897749	0.871834	0.906309	0.897514	0.918035
FNKVTLADAGF			0.955388	0.974344	0.980188	0.990308	1.00128	0.995724	1.00257	0.981471			0.953571	0.988429	0.982571	0.979571	0.989857	0.989	0.983714	0.996143
IKQYGDCLGDIAARD			0.918065	0.900865	0.901074	0.887626	0.925779	0.896487	0.9091	0.909726			0.901119	0.87432	0.866927	0.896191	0.885204	0.889722	0.901735	0.882637
IKQYGDCLGDIAARDLIC			0.95529	0.966237	0.961178	0.975713	0.981049	0.984269	0.979025	0.977921			0.968505	0.981801	0.987836	0.972749	0.972466	0.982178	0.971429	0.986139
IKQYGDCLGDIAARDLICAQKFNGL			0.891561	0.897415	0.931552	0.934218	0.942796	0.960821	0.977802	1.00667			0.865632	0.884397	0.935712	0.95662	0.930963	0.96357	0.973126	0.972084
AQKFNGL			0.664959	0.682284	0.823084	0.831869	0.880918	0.877501	0.970229	0.953392			0.637269	0.666181	0.830661	0.862974	0.910107	0.910836	0.973518	0.983236
AQKFNGLTVLPPLLTDEM			0.408468	0.411081	0.516577	0.555495	0.617027	0.632703	0.777838	0.755225			0.37024	0.390494	0.534972	0.556216	0.635251	0.655325	0.766856	0.769736
LTVLPPLLTDEM			0.309277	0.326468	0.446805	0.447778	0.550438	0.561953	0.658125	0.672721			0.31239	0.302105	0.445284	0.456854	0.538808	0.563072	0.665595	0.67363
TVLPPLLTDEM			0.257393	0.270354	0.349945	0.359438	0.463855	0.460387	0.590179	0.593282			0.281623	0.279603	0.37617	0.386451	0.466312	0.483753	0.608041	0.60951
IAQYTSALL			0.0461898	0.0397583	0.0469694	0.0456051	0.0541805	0.0594426	0.0487234	0.0419022			0.0427161	0.0437236	0.0662906	0.0564175	0.0537981	0.0761636	0.056216	0.0537981
LAGTITSGWTFGAG			0.330821	0.354899	0.480632	0.480737	0.525754	0.534443	0.57946	0.586474			0.338619	0.365637	0.49395	0.492072	0.525349	0.534112	0.588358	0.576883
AALQIPFAMQ			0.262632	0.281378	0.393323	0.401357	0.529191	0.526513	0.649527	0.62221			0.306192	0.317287	0.433787	0.435039	0.535433	0.557087	0.642269	0.648175
LQIPFAMQ			0.287732	0.275177	0.398901	0.404656	0.447554	0.444677	0.500131	0.484175			0.285714	0.293519	0.344607	0.364711	0.362583	0.402318	0.384816	0.375591
AALQIPFAMQM			0.233189	0.247443	0.324295	0.342733	0.446235	0.44577	0.55485	0.537031			0.24946	0.251156	0.34906	0.341967	0.453592	0.46053	0.556275	0.53654
MAYRFNGIGVTQNVL			0.161376	0.165733	0.259002	0.265582	0.34098	0.343736	0.417178	0.408198			0.168971	0.165581	0.263092	0.270854	0.338121	0.344009	0.401106	0.40976
AYRFNGIGVTQNVL			0.16831	0.167053	0.271462	0.280839	0.374227	0.360789	0.440159	0.432908			0.168757	0.175756	0.283756	0.296977	0.374939	0.360358	0.433168	0.436279
YRFNGIGVTQNVL			0.186516	0.174973	0.305286	0.297303	0.402481	0.397087	0.476268	0.476268			0.185229	0.179191	0.29628	0.296496	0.394286	0.398275	0.47655	0.461348
NGIGVTQNVL			0.20558	0.198866	0.283754	0.290765	0.366552	0.369088	0.425183	0.421901			0.203572	0.19811	0.295394	0.307942	0.374668	0.373044	0.435193	0.436817
YENQKL			0.432092	0.424465	0.634204	0.670285	0.850103	0.863303	0.839542	0.838662			0.432996	0.476474	0.700417	0.715009	0.777248	0.838594	0.811793	0.831745
AYRFNGIGVTQNVLYENQKLIANQF			0.159662	0.168545	0.263731	0.26311	0.335276	0.338428	0.38528	0.38251			0.178664	0.177488	0.276523	0.274416	0.338168	0.34694	0.396188	0.388543
YENQKLIANQF			0.199109	0.201074	0.302987	0.309012	0.394551	0.386822	0.428871	0.416165			0.200052	0.201223	0.323101	0.308793	0.380463	0.385276	0.422607	0.437175
YENQKLIANQFNSAIGKIQD			0.212261	0.209028	0.344766	0.351614	0.480695	0.479744	0.534965	0.524124			0.210393	0.220071	0.354531	0.36252	0.484833	0.490874	0.540955	0.550893
NSAIGKIQDSL			0.437141	0.446841	0.579579	0.59515	0.73529	0.736694	0.770262	0.777537			0.447442	0.452888	0.609929	0.615881	0.724924	0.750507	0.760765	0.786348
NSAIGKIQDSLSSTASAL			0.672191	0.661938	0.738553	0.74361	0.833919	0.827247	0.84698	0.837851			0.685248	0.692944	0.752859	0.767101	0.836294	0.849313	0.848953	0.827735
GKLQDVVNQNAQALNT			0.182711	0.173213	0.52463	0.52954	0.809804	0.805457	0.938184	0.945911			0.201146	0.215702	0.293941	0.300218	0.353257	0.384279	0.398745	0.397289
VVNQNAQALNT			0.180636	0.183956	0.504426	0.52296	0.844122	0.836929	0.976763	0.957676			0.232892	0.265087	0.601951	0.655052	0.89338	0.926551	0.9823	0.995261
NTLVKQLSSNF			0.181658	0.168354	0.366612	0.303508	0.606781	0.628797	0.802567	0.787262			0.332357	0.309989	0.618339	0.627591	0.762853	0.773627	0.816021	0.87481
LVKQLSSNF			0.206096	0.207828	0.474887	0.46744	0.783859	0.804295	0.961205	0.951853			0.401575	0.423972	0.824147	0.778303	0.861417	0.922135	0.953106	0.968154
VKQLSSNFGAISSVL			0.30436	0.305997	0.597459	0.596015	0.913081	0.909038	0.991433	0.980075			0.531158	0.574291	0.894646	0.91106	0.94761	0.956962	0.973852	0.971944
NDILSRLDPPEA			0.204909	0.184648	0.53665	0.55131	0.871191	0.87185	0.984187	0.993905			0.443506	0.469643	0.828734	0.875812	0.973539	0.96039	0.971104	0.954708
SRLDPPEA			0.24748	0.242961	0.564129	0.580813	0.901286	0.891901	0.963851	0.963156			0.454957	0.500174	0.849739	0.880348	0.909913	0.972522	0.930435	0.931826
NDILSRLDPPEAE			0.161779	0.168311	0.535233	0.532592	0.866435	0.863794	0.967477	0.969423			0.4217	0.462695	0.851462	0.850642	0.912544	0.932222	0.936731	0.94616
ILSRLDPPEAE			0.233771	0.243527	0.584991	0.611069	0.888931	0.894184	0.942214	0.940525			0.500662	0.534304	0.885277	0.893971	0.911926	0.930637	0.929314	0.948781
SRLDPPEAE			0.269739	0.282134	0.555106	0.609	0.901913	0.932363	0.919698	0.971975			0.459275	0.496847	0.829217	0.887283	0.877036	0.901734	0.913295	0.883342
SRLDPPEAEVQIDRL			0.214062	0.183234	0.361817	0.370687	0.645971	0.646079	0.800757	0.797188			0.299752	0.302667	0.667315	0.663319	0.803909	0.792139	0.871504	0.893316
EVQIDRL			0.191485	0.172587	0.251821	0.232923	0.443761	0.446494	0.680556	0.687386			0.216055	0.212844	0.470872	0.472477	0.682339	0.667661	0.823394	0.813303
ILSRLDPPEAEVQIDRLITGRL			0.116612	0.113958	0.284799	0.278716	0.467806	0.489355	0.614444	0.610432			0.235505	0.239609	0.486319	0.485863	0.586775	0.619674	0.699544	0.711205
SRLDPPEAEVQIDRLITGRL			0.111985	0.104262	0.253317	0.25746	0.442112	0.455803	0.582251	0.599452			0.193544	0.205605	0.454771	0.455977	0.606031	0.571763	0.707769	0.70713
VQIDRLITGRL			0.0650012	0.0669415	0.0648799	0.0768858	0.15365	0.160078	0.295416	0.310817			0.0881801	0.089556	0.171732	0.161351	0.297436	0.324078	0.480926	0.502814
VQIDRLITGRLQSLQT			0.0626177	0.0557125	0.0725047	0.0803515	0.145009	0.146971	0.271108	0.266008			0.103617	0.0852573	0.149476	0.138129	0.254984	0.266409	0.415491	0.40249
ITGRLQSLQT			0.0808595	0.0998021	0.146452	0.145886	0.14419	0.121007	0.210348	0.22717			0.107088	0.109624	0.176835	0.153586	0.242779	0.24461	0.373961	0.344653
YVTQQL			0.0348189	0.0225627	0.0211699	0.0233983	0.0253482	0.0245125	0.0490251	0.0548747			0.0295172	0.0237241	0.0308966	0.0228966	0.0386207	0.0317241	0.0557241	0.0433103
YVTQQLIRAAEIRA			0.0748038	0.0684394	0.0700087	0.0735833	0.089102	0.0897995	0.119529	0.110201			0.0632048	0.0618061	0.0611942	0.0658274	0.0778914	0.0833115	0.0996591	0.103243
YVTQQLIRAAEIRASANL			0.0521425	0.053279	0.0502707	0.0662477	0.0951267	0.0639749	0.134768	0.118457			0.0608812	0.0684913	0.0558077	0.0693591	0.0734312	0.096729	0.10287	0.128905
IRAAEIRASANL			0.0863364	0.0826347	0.0905825	0.0864453	0.103321	0.102994	0.158519	0.159173			0.0837594	0.07658	0.0802785	0.0733167	0.117046	0.100076	0.141412	0.134559
AEIRASANL			0.0740119	0.0721807	0.0906455	0.0805738	0.104837	0.0993438	0.134595	0.142835			0.0744013	0.0749902	0.0830389	0.0810758	0.134276	0.090106	0.133687	0.144876
AATKMSECVLGQSKRVDFCGKGYHL			0.13446	0.129826	0.227917	0.228244	0.337786	0.340185	0.412432	0.41325			0.136689	0.13502	0.235262	0.253028	0.34105	0.333836	0.410713	0.408075
MSFPQSAPHGVVFL			0.0586806	0.0497685	0.080787	0.0894676	0.105671	0.0954861	0.117245	0.110301			0.0660574	0.0719574	0.0967145	0.101226	0.101342	0.105622	0.0942851	0.103193
LHVTYVPAQEKNFTTAPAICHDGKAHFPREGVF			0.226836	0.231767	0.263385	0.278593	0.316095	0.316509	0.360724	0.35973			0.226991	0.233182	0.263929	0.266859	0.300454	0.309492	0.346017	0.349071
FVTQRNFYEPQIITT			0.101602	0.104844	0.278078	0.27513	0.404147	0.399332	0.48983	0.488553			0.105535	0.106707	0.279117	0.283511	0.398614	0.394904	0.480328	0.485502
FYEPQIITTDNTF			0.102779	0.116671	0.225404	0.232067	0.322087	0.324071	0.457896	0.442019			0.10862	0.104442	0.230609	0.223228	0.307896	0.320011	0.396741	0.403426
DNTFVSGNCD			0.459759	0.450509	0.544866	0.544681	0.632192	0.615726	0.650694	0.67197			0.486689	0.469927	0.541116	0.573654	0.544271	0.645238	0.64366	0.63025
DSFKEEL			0.16404	0.132247	0.333957	0.327545	0.791878	0.675928	0.923591	0.964467			0.321215	0.0870863	0.29707	0.280521	0.590342	0.75312	0.951167	0.956864
SVVNIQKEIDRLNE			0.132643	0.125201	0.345233	0.361022	0.569791	0.556416	0.720535	0.709976			0.143868	0.138042	0.336211	0.385936	0.556226	0.567357	0.720275	0.765734
NEVAKNLNESL			0.142964	0.14905	0.394361	0.374612	0.598559	0.59061	0.687244	0.781269			0.158164	0.125115	0.433967	0.441967	0.656525	0.662426	0.792393	0.802361
VAKNLNESL			0.168944	0.158447	0.515828	0.516161	0.772742	0.777074	0.896035	0.901699			0.166969	0.138482	0.521653	0.543553	0.769142	0.779187	0.894451	0.880454
IDLQELGKYEQ			0.800288	0.811551	0.924175	0.932425	0.978785	0.985071	0.97263	0.986118			0.7994	0.82224	0.921822	0.93905	0.968285	0.970895	0.963978	0.97716

## Sheet: CoV-1_ACE2
Peptide		Unbound	3sec	3sec	30sec	30sec	3min	3min	15min	15min		Bound	3sec	3sec	30sec	30sec	3min	3min	15min	15min
ETGTSDLDRCTTF			0.933462	0.941297	0.965832	0.96262	0.954014	0.940784	0.956069	0.977392			0.966264	0.920175	0.958693	0.962146	0.991898	0.952451	0.976092	0.982733
RGVYYPDE			0.181167	0.199064	0.201267	0.202643	0.221366	0.229901	0.272026	0.252203			0.18069	0.191724	0.212414	0.20469	0.245241	0.241103	0.276414	0.268966
RGVYYPDEIF			0.161031	0.154691	0.178571	0.197168	0.235418	0.225486	0.31044	0.315089			0.173188	0.161001	0.195211	0.195211	0.251016	0.251016	0.327133	0.332478
RSDTLYLTQD			0.443193	0.446294	0.481881	0.473229	0.485961	0.489716	0.523996	0.504571			0.452286	0.442442	0.48999	0.483817	0.496663	0.520354	0.547214	0.549716
HTINHTFDNPVIPFKDGIY			0.339652	0.346618	0.426038	0.419575	0.504668	0.50158	0.550625	0.539854			0.360901	0.357663	0.441984	0.425576	0.511589	0.511662	0.569715	0.57803
FAATEKSNVVRGWVF			0.22687	0.234945	0.397996	0.398093	0.505302	0.502773	0.567954	0.559296			0.248028	0.241719	0.406644	0.410686	0.513801	0.516069	0.580737	0.57778
AVSKPMGTQTHTMIF			0.765311	0.771506	0.857528	0.862324	0.87821	0.866021	0.883205	0.866021			0.782241	0.77761	0.872747	0.869123	0.896305	0.890265	0.891976	0.87909
FSLDVSEKSGNFKHLRE			0.598594	0.616696	0.680316	0.683392	0.725835	0.728735	0.785325	0.779438			0.608403	0.606192	0.683149	0.68483	0.745953	0.738523	0.8	0.796639
FSLDVSEKSGNFKHLREFVFKNKDGFL			0.383831	0.392826	0.465651	0.473901	0.510457	0.505586	0.564659	0.559675			0.401524	0.395018	0.483294	0.473505	0.537573	0.536342	0.585229	0.592497
FVFKNKDGFL			0.243335	0.250282	0.349981	0.339279	0.382463	0.391664	0.42377	0.41964			0.26719	0.240375	0.364106	0.359318	0.397625	0.401456	0.453553	0.436506
YVYKGYQPIDV			0.301151	0.31251	0.357943	0.39033	0.480276	0.488565	0.565618	0.55825			0.312102	0.325151	0.401274	0.407333	0.498835	0.486251	0.567345	0.56952
VRDLPSGFNTLKPIFKLPLGINITNF			0.396588	0.396812	0.490767	0.490206	0.578605	0.572038	0.643879	0.633496			0.420627	0.413838	0.503394	0.51205	0.585766	0.592046	0.646583	0.65224
RAILTAFSPAQDTWGTSAAA			0.66196	0.665882	0.783478	0.783008	0.861144	0.861693	0.887189	0.877148			0.67776	0.671168	0.795711	0.799365	0.876966	0.878316	0.889118	0.910485
VGYLKPTTFM			0.17314	0.202271	0.226465	0.206057	0.287031	0.278473	0.301843	0.296577			0.176921	0.167276	0.197705	0.205022	0.277852	0.261556	0.31011	0.292152
KCSVKSFEIDKGIYQTSNF			0.369677	0.37314	0.511493	0.521291	0.580374	0.58531	0.656623	0.649919			0.382146	0.370214	0.526169	0.510535	0.611661	0.62888	0.68658	0.689525
EIDKGIYQTSNF			0.401756	0.405747	0.540508	0.5292	0.624318	0.612212	0.717973	0.680724			0.392188	0.393915	0.52398	0.522386	0.626412	0.625216	0.730836	0.714494
YAWERKKISNCVAD			0.292409	0.306238	0.407422	0.400657	0.436772	0.44513	0.494976	0.484927			0.294233	0.292566	0.408297	0.409572	0.467046	0.462338	0.525402	0.531385
AWERKKISNCVAD			0.320771	0.322386	0.444277	0.439539	0.475719	0.455475	0.541402	0.540648			0.344688	0.325691	0.471776	0.463588	0.526368	0.531499	0.618299	0.604542
FSTFKCYGVS			0.529174	0.525751	0.628131	0.628754	0.70375	0.686323	0.748561	0.754629			0.519568	0.529743	0.660457	0.656544	0.715247	0.725423	0.770351	0.769568
FSTFKCYGVSATKL			0.55831	0.554095	0.680851	0.682256	0.774388	0.765355	0.83611	0.82487			0.579775	0.567197	0.713358	0.708287	0.814281	0.803225	0.839436	0.865808
ATKLNDLCF			0.307226	0.293988	0.516455	0.519949	0.687443	0.688178	0.801434	0.795918			0.363201	0.357498	0.590064	0.600736	0.751242	0.770009	0.834591	0.84011
NDLCF			0.162244	0.15572	0.336233	0.345368	0.478034	0.479774	0.642018	0.632884			0.223094	0.205664	0.418301	0.410893	0.538998	0.602614	0.676688	0.696296
FSNVYADSF			0.103165	0.136252	0.234073	0.226469	0.27127	0.278052	0.255857	0.270654			0.143882	0.0691983	0.232489	0.212447	0.268143	0.299156	0.281435	0.327004
YADSF			0.076639	0.101108	0.0863343	0.0544783	0.0951062	0.0812558	0.124654	0.0697138			0.0552232	0.0644271	0.0699494	0.0722503	0.057064	0.07133	0.0635067	0.0566038
FVVKGDDVRQIAPGQTGVIAD			0.280081	0.290339	0.360032	0.358359	0.462244	0.463553	0.508948	0.531864			0.279677	0.275275	0.353632	0.356126	0.444681	0.437858	0.541893	0.530227
VVKGDDVRQIAPGQTGVIAD			0.308016	0.317949	0.382823	0.384045	0.486666	0.501948	0.579277	0.58539			0.286761	0.301412	0.37314	0.368791	0.487524	0.467608	0.558337	0.559329
VRQIAPGQTGVIAD			0.312196	0.319606	0.406415	0.408109	0.529536	0.530701	0.611158	0.597713			0.331114	0.345931	0.410779	0.411638	0.528774	0.527056	0.614451	0.610479
FVVKGDDVRQIAPGQTGVIADYN			0.276025	0.261032	0.334817	0.339728	0.421173	0.417834	0.495875	0.484352			0.274258	0.24505	0.322808	0.327215	0.407539	0.385304	0.486613	0.4801
YNYKLPDDF			0.249636	0.228995	0.355755	0.333414	0.365954	0.372268	0.360369	0.370325			0.226079	0.239817	0.316462	0.335985	0.354061	0.341046	0.354784	0.344179
YKLPDDFMG			0.285831	0.287742	0.522523	0.496587	0.566203	0.530986	0.563746	0.539722			0.301293	0.288645	0.50534	0.518831	0.544969	0.528668	0.551433	0.552839
TSTGNYNYKYRYLRHGKLRPFERD			0.316727	0.319349	0.400453	0.405578	0.463679	0.469698	0.498361	0.499791			0.289074	0.289674	0.404572	0.398092	0.48293	0.48461	0.526549	0.530089
YTTTGIGYQPYRVVVLS			0.488112	0.483998	0.507116	0.49963	0.499877	0.503908	0.50399	0.500452			0.297176	0.297924	0.446927	0.437957	0.51088	0.505731	0.509551	0.509967
YTTTGIGYQPYRVVVLSF			0.426362	0.435691	0.452356	0.455546	0.449007	0.448688	0.443824	0.446615			0.28628	0.280217	0.387178	0.388552	0.446843	0.452341	0.447571	0.445792
VVLSF			0.00953895	0.00596184	0.0107313	0.0143084	0.0155008	0.00993641	0.0238474	0.0162957			0.00677831	0.00239234	0.00637959	0.00478469	0.00518341	0.00199362	0.0215311	0.0179426
ELLNAPATVCGPKL			0.657231	0.671449	0.837275	0.844513	0.924777	0.940933	0.966783	0.95696			0.669859	0.663129	0.844053	0.832535	0.895173	0.929727	0.954704	0.934515
STDLIKNQCVNF			0.389428	0.380927	0.400717	0.370833	0.397662	0.387568	0.448267	0.434586			0.362928	0.420679	0.35764	0.380462	0.419844	0.424715	0.516282	0.497913
IKNQCVNF			0.192964	0.226908	0.210245	0.252417	0.225879	0.266406	0.32771	0.337791			0.257236	0.25506	0.290098	0.211534	0.265288	0.329271	0.368879	0.384331
NFNGLTGTGVLTPSSKRFQPFQQFGRD			0.187414	0.195397	0.311623	0.317404	0.423553	0.422562	0.562627	0.55536			0.230533	0.216421	0.35425	0.353525	0.474788	0.471776	0.601629	0.59817
IKNQCVNFNFNGLTGTGVLTPSSKRFQPFQQFGRDVSD			0.208038	0.225136	0.309134	0.313939	0.416785	0.405498	0.501378	0.509275			0.239804	0.248565	0.356533	0.364992	0.444373	0.446866	0.547998	0.545166
VSDFTDSVRDPKTSEIL			0.251378	0.2655	0.338814	0.337073	0.440952	0.433988	0.554889	0.543089			0.254096	0.257333	0.352006	0.356617	0.455803	0.46581	0.581772	0.567448
TDSVRDPKTSEIL			0.228392	0.233933	0.306328	0.302881	0.424157	0.426619	0.566979	0.530042			0.202011	0.192451	0.30221	0.300472	0.431214	0.437919	0.556494	0.550534
AIHADQLTPAWRIYSTGNNVF			0.685117	0.688082	0.79575	0.795467	0.865151	0.863527	0.901934	0.887038			0.664994	0.662903	0.79618	0.78914	0.852921	0.85069	0.884428	0.880385
AIHADQLTPAWRIYSTGNNVFQTQAGCL			0.599076	0.607212	0.710091	0.693626	0.787262	0.771182	0.840892	0.828471			0.570235	0.62117	0.709541	0.720757	0.753581	0.774266	0.832289	0.837825
ECDIPIGAGIC			0.0877695	0.0862297	0.0983282	0.126265	0.152442	0.152222	0.192917	0.203476			0.126017	0.106224	0.155487	0.133715	0.194194	0.173301	0.252034	0.277106
ASYHTVSL			0.814148	0.803991	0.792231	0.802922	0.814505	0.818247	0.818781	0.804704			0.790311	0.744577	0.808388	0.840383	0.843637	0.814353	0.814172	0.82303
LRSTSQKSIVA			0.684861	0.683677	0.778377	0.756807	0.784427	0.775746	0.787584	0.762462			0.689164	0.680418	0.798172	0.78094	0.783551	0.780418	0.805744	0.80235
LRSTSQKSIVAYTMSLGADSS			0.573033	0.58191	0.670814	0.674243	0.721385	0.718225	0.739812	0.726496			0.585992	0.584694	0.691356	0.677759	0.728118	0.739734	0.766997	0.761052
ITTEVMPVSM			0.350424	0.356563	0.359993	0.397003	0.382199	0.383282	0.364867	0.35891			0.335938	0.340021	0.354048	0.347656	0.3663	0.352805	0.359375	0.360973
AKTSVDCNM			0.351414	0.346256	0.447448	0.433932	0.663703	0.646096	0.836031	0.842433			0.337949	0.346889	0.462401	0.484838	0.667485	0.701139	0.834181	0.846275
LLQYGSF			0.539864	0.542313	0.784762	0.78449	0.855238	0.857687	0.974966	0.946939			0.628703	0.611036	0.813536	0.81408	0.892362	0.888828	0.97907	0.967926
LLQYGSFCTQLNRALSGIAAEQDRNTREVF			0.263439	0.269745	0.400279	0.375899	0.551384	0.552569	0.694066	0.678024			0.284021	0.260706	0.418096	0.417369	0.585027	0.573861	0.699166	0.698182
NRALSGIAAEQDRNTREVF			0.0746482	0.0785913	0.170168	0.174043	0.307295	0.305799	0.459447	0.457339			0.0885381	0.0877831	0.192107	0.191489	0.327248	0.33116	0.481881	0.478792
IAAEQDRNTREVF			0.114086	0.117312	0.203656	0.191075	0.293763	0.282903	0.391828	0.380645			0.118613	0.112709	0.196436	0.194397	0.29766	0.293796	0.382031	0.378381
AQVKQMYKTPTL			0.636893	0.631185	0.797336	0.792816	0.922455	0.903901	0.971099	0.963725			0.674172	0.671373	0.833861	0.836782	0.959591	0.955696	0.989046	0.980282
AQVKQMYKTPTLKYFGGFNFSQILPDPLKPTKRSFIEDLL			0.501361	0.503285	0.641273	0.640221	0.732407	0.740173	0.774471	0.762857			0.513502	0.505906	0.64583	0.654225	0.746248	0.741814	0.784954	0.79215
LLFNKVTLADAGF			0.843079	0.851332	0.904386	0.898137	0.918298	0.904032	0.923839	0.900731			0.843746	0.838195	0.902209	0.892288	0.915555	0.912956	0.901264	0.920751
MKQYGECLGDINARDLICAQKFNGL			0.814297	0.832512	0.924046	0.935617	0.943522	0.93682	0.971761	0.95767			0.832552	0.824918	0.935971	0.941755	0.964544	0.941524	0.976401	0.960148
AQKFNGLTVLPPLLTDDM			0.267253	0.280574	0.459574	0.457539	0.574653	0.57012	0.678446	0.67271			0.284283	0.282037	0.480015	0.477862	0.600206	0.603108	0.694655	0.702892
LTVLPPLLTDDM			0.20254	0.226227	0.364058	0.356849	0.482149	0.502403	0.593889	0.609681			0.211159	0.245494	0.399657	0.400343	0.538369	0.529957	0.626438	0.623863
VSGTATAGWTFGAG			0.491819	0.518192	0.574812	0.584284	0.606243	0.621636	0.648762	0.65253			0.509112	0.504824	0.603666	0.593482	0.618353	0.617496	0.662843	0.65952
AALQIPFAMQM			0.291835	0.3177	0.391711	0.386102	0.512465	0.501558	0.578841	0.577127			0.332197	0.315928	0.428571	0.423613	0.542299	0.53982	0.610939	0.618996
AYRFNGIGVTQNVL			0.216545	0.225304	0.363309	0.370608	0.485742	0.480389	0.614599	0.62618			0.229487	0.234911	0.381164	0.382643	0.508679	0.510947	0.654241	0.638659
NGIGVTQNVL			0.224783	0.237803	0.379677	0.378779	0.505388	0.505388	0.681832	0.670159			0.278094	0.263962	0.384545	0.394803	0.492364	0.502165	0.547299	0.545475
YENQKQIANQF			0.246598	0.243261	0.333504	0.338126	0.404365	0.404878	0.460462	0.471117			0.275136	0.270572	0.362876	0.338785	0.436795	0.42868	0.504881	0.497274
YENQKQIANQFNKAISQ			0.170167	0.172518	0.231272	0.244786	0.347826	0.349295	0.446754	0.428907			0.183119	0.186843	0.277434	0.26842	0.361097	0.379349	0.441779	0.437831
IQESLTTTSTALGKLQDVVNQNAQALNT			0.462883	0.459507	0.636927	0.592295	0.796633	0.791083	0.89982	0.895009			0.472295	0.473886	0.651675	0.64634	0.837888	0.830588	0.936307	0.946415
VVNQNAQALNT			0.0856478	0.0998769	0.344233	0.298673	0.633602	0.643043	0.85771	0.83664			0.121108	0.112825	0.422165	0.405456	0.72665	0.741074	0.925736	0.932734
LVKQLSSNFGAISSVL			0.230519	0.235694	0.382249	0.383591	0.747436	0.702291	0.975367	0.9746			0.25496	0.295871	0.606834	0.572947	0.890271	0.904129	1.0112	1.02876
NDILSRLDPPEAE			0.123505	0.147983	0.372879	0.350904	0.679694	0.676495	0.880807	0.862309			0.262568	0.253886	0.481025	0.550483	0.829436	0.821454	0.944686	0.955889
VQIDRLITGRLQSLQT			0.0585125	0.0633669	0.0660541	0.0651006	0.102722	0.0992545	0.209865	0.204837			0.0809219	0.0802287	0.100589	0.119477	0.150667	0.121816	0.295703	0.298908
YVTQQLIRAAEIRA			0.0682944	0.0652533	0.0715961	0.0668173	0.0918412	0.0837605	0.140238	0.109045			0.0651391	0.06312	0.0728645	0.070582	0.0943728	0.0901589	0.123167	0.124923
AEIRASANL			0.067312	0.0668652	0.0720774	0.091586	0.0899479	0.108265	0.147282	0.14207			0.062235	0.0716233	0.0698062	0.0784373	0.114627	0.134615	0.17868	0.173531
AATKMSECVLGQSKRVDFCGKGYHL			0.131795	0.136334	0.258723	0.262715	0.371924	0.369135	0.44679	0.446954			0.144775	0.141073	0.276786	0.269934	0.385755	0.375919	0.462231	0.465823
MSFPQAAPHGVVFL			0.06021	0.0792299	0.12182	0.101984	0.110618	0.138506	0.134422	0.130105			0.073162	0.0713776	0.111706	0.111349	0.124078	0.123959	0.128242	0.125149
FITQRNFFSPQIITT			0.184864	0.190738	0.383882	0.380512	0.476025	0.476411	0.605527	0.591854			0.187384	0.181242	0.388515	0.388418	0.498196	0.48211	0.60232	0.605733
SVVNIQKEIDRLNEVAKNLNESL			0.0933318	0.0821811	0.303635	0.319358	0.572759	0.537411	0.765165	0.740912			0.0795675	0.0927641	0.306681	0.28733	0.518769	0.530136	0.762517	0.738619
IDLQELGKYEQ			0.771828	0.786081	0.914227	0.904854	0.951335	0.96058	0.955316	0.9453			0.823569	0.788148	0.959057	0.96	0.997845	0.992054	1.00552	0.987071
IDLQELGKYEQYIKGSGRENL			0.89012	0.896719	0.943037	0.952935	0.966382	0.964888	0.98537	0.968001			0.918938	0.905184	0.963557	0.970719	0.992268	0.955254	0.99024	0.966346
